# Supplementary material for: Conservation genetics and potential geographic distribution modeling of Corybas taliensis, a small ‘sky Island’ orchid species in China
Source: BMC Plant Biol. 2024 Jan 2;24:11. doi: 10.1186/s12870-023-04693-y (PMC10759615; doi:10.1186/s12870-023-04693-y)
Supplement: Supplementary file 1 — Supplementary Material 1 [file 12870_2023_4693_MOESM1_ESM.xlsx]

## Sheet: Table S2
Table S2 The number of SNPs obtained by SNP calling under different parameter combinations
	M	n	m	SNPs	Selected parameters
m=[2,7]	M=2	n=0	m=2	713	m=2
			m=3	481
			m=4	357
			m=5	321
			m=6	303
			m=7	321
M=[1,7]	M=1	n=0	m=2	1052	M=1/M=2, m=2
	M=2			713
	M=3			660
	M=4			588
	M=5			695
	M=6			624
	M=7			481
n=[M-1,M=1]	M=1	n=0	m=2	1052	M=1, m=2, n=2
		n=1		2585
		n=2		5116
	M=2	n=1	m=2	1640
		n=2		2086
		n=3		3743
