# Supplementary material for: Conservation genetics and potential geographic distribution modeling of Corybas taliensis, a small ‘sky Island’ orchid species in China
Source: BMC Plant Biol. 2024 Jan 2;24:11. doi: 10.1186/s12870-023-04693-y (PMC10759615; doi:10.1186/s12870-023-04693-y)
Supplement: Supplementary file 2 — Supplementary Material 2 [file 12870_2023_4693_MOESM2_ESM.xlsx]

## Sheet: Table S6
Table S6 The 28 distribution points of Corybas taliensis used for modeling potential geographic distribution
id	longitude	latitude
1	120.638	23.7327
2	120.63	23.7248
3	120.7	23.6097
4	120.683	23.6876
5	120.674	23.7436
6	120.68	23.6908
7	120.706	23.6144
8	120.621	23.6476
9	120.766	23.6654
10	120.72	23.6958
11	98.9605	26.5929
12	98.6517	28.4616
13	100.071	25.7912
14	98.63	26.0794
15	98.7021	25.7684
16	99.8112	26.1219
17	102.472	27.3127
18	99.253	24.0362
19	104.385	22.8052
20	100.83	24.4537
21	98.9147	28.4688
22	100.087	25.7204
23	93.4	28.5833
24	93.55	29.7
25	104.073	31.3537
26	98.7506	24.1788
27	87.7724	28.3699
28	108.712	27.8521
