# Supplementary material for: Conservation genetics and potential geographic distribution modeling of Corybas taliensis, a small ‘sky Island’ orchid species in China
Source: BMC Plant Biol. 2024 Jan 2;24:11. doi: 10.1186/s12870-023-04693-y (PMC10759615; doi:10.1186/s12870-023-04693-y)
Supplement: Supplementary file 3 — Supplementary Material 3 [file 12870_2023_4693_MOESM3_ESM.xlsx]

## Sheet: Table S8
Table S8 The information of 9 sample distribution locations for ddRAD-seq
sampling location	longitude	latitude
PG	93.3842	28.6353
DJ	87.4193	27.8521
ZR	108.712	27.8521
PM	100.074	25.7882
TC	98.6303	26.0734
EY	102.473	27.3092
GZ	99.8122	26.1185
MT	98.7022	25.7648
CS	96.5609	29.6972
