# Supplementary material for: Conservation genetics and potential geographic distribution modeling of Corybas taliensis, a small ‘sky Island’ orchid species in China
Source: BMC Plant Biol. 2024 Jan 2;24:11. doi: 10.1186/s12870-023-04693-y (PMC10759615; doi:10.1186/s12870-023-04693-y)
Supplement: Supplementary file 4 — Supplementary Material 4 [file 12870_2023_4693_MOESM4_ESM.xlsx]

## Sheet: Table S9
Table S9 The information of 8 environmental factors selected for IBE and IBR testing
sampling location	longitude	latitude	bio1(°C)	bio2(°C)	bio4 (SD×100)	bio12 (mm)	bio15(%)	bio17(mm)	T_TEXTURE(code)	T_GRAVEL(%vol.)
ZR	93.3842	28.6353	7.3125	11.1417	580.561	596	98.6818	12	2	4
DJ	87.4193	27.8521	12.6958	10.7417	432.921	2432	95.0748	69	2	4
GZ	108.712	27.8521	11.7417	6.63333	751.062	1348	58.2406	100	3	19
CS	100.074	25.7882	10.1125	10.1583	448.174	898	66.9095	60	2	4
PM	98.6303	26.0734	11.6417	10.15	453.906	1235	65.588	74	2	4
PG	102.473	27.3092	8.2375	10.4417	478.963	948	89.4761	28	2	4
EY	99.8122	26.1185	9.69583	10.9583	460.92	872	62.581	60	2	4
TC	98.7022	25.7648	13.0875	10.0583	439.81	1276	67.0423	82	2	8
MT	96.5609	29.6972	-6.23333	10.05	702.772	646	82.9075	27	0	0
Note: bio1, annual mean temperature; bio2, mean diurnal range; bio4, temperature seasonality; bio12, annual precipitation; bio15, precipitation seasonality; bio17, precipitation of driest quarter; T_TEXTURE, Topsoil Texture; T_GRAVEL, Topsoil Gravel Content.
