# Supplementary material for: Conservation genetics and potential geographic distribution modeling of Corybas taliensis, a small ‘sky Island’ orchid species in China
Source: BMC Plant Biol. 2024 Jan 2;24:11. doi: 10.1186/s12870-023-04693-y (PMC10759615; doi:10.1186/s12870-023-04693-y)
Supplement: Supplementary file 6 — Supplementary Material 6 [file 12870_2023_4693_MOESM6_ESM.xlsx]

## Sheet: Table S1
Table S1 Summary of filtered and demultiplexed data
Number	Sample	Raw reads	NoRadTag	LowQuality	Clean reads	Mean coverage	Voucher code
1	PG01	5252198	71540	9287	5171371	10.33	HW2020008
2	PG02	2056964	29771	3565	2023628	9.59
3	PG03	4088596	68503	6963	4013130	9.86
4	PG04	3768616	74691	6542	3687383	9.52
5	PG05	280928	10820	24	270084	8.17
6	PG06	1222430	24111	2134	1196185	8.89
7	PG07	3191876	48941	5602	3137333	9.51
8	PG08	3940180	54999	6854	3878327	10.37
9	PG09	6378996	112881	11053	6255062	10.67
10	PG10	3722986	58359	6430	3658197	9.93
11	PG11	684552	19171	1192	664189	8.66
12	PG12	3795706	70659	6546	3718501	10.28
13	PG13	3346060	37691	5840	3302529	10.04
14	PG14	625738	17282	1047	607409	8.82
15	PG15	2708438	36573	4806	2667059	9.76
16	DJ03	3827432	63569	6816	3757047	10.09	HW2020001
17	DJ04	10829914	146936	18957	10664021	12.04
18	DJ05	6832912	282265	11521	6539126	9.5
19	DJ07	4630920	66959	7857	4556104	9.1
20	DJ08	4425980	79389	7740	4338851	8.65
21	DJ09	4518080	89621	8053	4420406	9.08
22	DJ10	3361012	57622	5715	3297675	8.65
23	DJ11	4187678	65319	7211	4115148	9.27
24	DJ12	6259632	76490	10848	6172294	9.47
25	DJ13	4085520	73043	7198	4005279	13.99
26	DJ14	1644532	42305	2848	1599379	12.36
27	DJ15	3118684	42770	5505	3070409	13.28
28	DJ16	2282296	31587	4077	2246632	12.98
29	DJ17	990324	28463	1685	960176	12.01
30	DJ18	5346280	59929	9476	5276875	13.57
31	ZR01	1931004	32461	3404	1895139	12.24	HW2020002
32	ZR02	1524200	24875	2705	1496620	12.94
33	ZR03	2822678	58138	4879	2759661	13.22
34	ZR04	2141534	26955	3745	2110834	13.03
35	ZR05	1168526	22688	1935	1143903	12.16
36	ZR06	3587834	69119	6209	3512506	14.18
37	ZR07	2532188	29347	4461	2498380	13.13
38	ZR09	1817336	37050	3208	1777078	12.5
39	ZR10	1704970	29260	2990	1672720	12.39
40	ZR12	6239410	150670	10871	6077869	13.51
41	ZR13	6543700	121061	11081	6411558	13.46
42	ZR14	4480048	124528	7858	4347662	11.92
43	ZR15	3317306	59841	5749	3251716	11.28
44	ZR16	4859078	103654	8504	4746920	10.93
45	ZR17	3358800	94016	5884	3258900	11.23
46	PM01	985370	21499	1620	962251	10.03	HW2020004
47	PM02	1680240	28616	2930	1648694	10.81
48	PM03	1995990	25983	3562	1966445	10.78
49	PM05	3811610	119845	6645	3685120	20.12
50	PM06	4216208	92518	7202	4116488	20.2
51	PM07	5275838	76302	9132	5190404	20.11
52	PM08	3043070	64825	5262	2972983	19.32
53	PM09	1377716	53623	2458	1321635	18.92
54	PM10	2038580	29316	3551	2005713	18.87
55	PM11	2510622	43119	4420	2463083	18.28
56	PM12	5090068	73516	8838	5007714	21.89
57	PM14	2774346	98700	4629	2671017	20.11
58	PM16	8127376	135391	13934	7978051	22.05
59	PM18	3722394	96513	6482	3619399	20.32
60	PM19	3308016	81744	5702	3220570	20.74
61	TC01	2849798	60274	4897	2784627	20.21	HW2020005
62	TC02	1905748	39132	3328	1863288	19.39
63	TC03	4257192	77835	7404	4171953	20.38
64	TC06	2684806	63951	4586	2616269	19.57
65	TC07	11757798	207887	20125	11529786	22.53
66	TC09	4075028	348568	6428	3720032	18
67	TC11	5842384	84882	10007	5747495	18.2
68	TC13	3630520	78414	6375	3545731	16.14
69	TC14	2440206	61270	4252	2374684	16.98
70	TC15	2933398	94316	4837	2834245	16.57
71	TC16	3544932	49684	6077	3489171	17.7
72	TC17	4880072	77686	8606	4793780	17.59
73	TC18	7505048	160365	12953	7331730	15.19
74	TC19	6837294	99465	11881	6725948	14.43
75	TC20	9379644	172036	16370	9191238	14.69
76	EY01	7174726	167766	12294	6994666	14.2	HW2020006
77	EY02	1679940	68133	2842	1608965	12.72
78	EY03	5473840	102270	9480	5362090	14.03
79	EY04	2826192	102906	4706	2718580	12.49
80	EY05	5048712	104934	8813	4934965	14.94
81	EY06	3908454	144445	6650	3757359	13.93
82	EY07	3899384	111262	6692	3781430	13.52
83	EY08	1518996	50850	2589	1465557	12.94
84	EY09	4316928	135224	7491	4174213	14.1
85	EY10	2093430	50036	3594	2039800	13.62
86	EY11	899904	36445	1517	861942	12.87
87	EY12	1538566	47013	2631	1488922	13.24
88	EY13	5726092	138808	9800	5577484	14.95
89	EY14	7917046	240660	13471	7662915	15.36
90	EY15	3859088	372220	6283	3480585	12.21
91	GZ01	5204518	70734	9093	5124691	12.43	HW2020009
92	GZ02	4515262	86218	7655	4421389	11.37
93	GZ03	5459194	99614	9401	5350179	12.36
94	GZ04	2190144	59357	3870	2126917	11.1
95	GZ05	2558938	55553	4371	2499014	11.73
96	GZ06	2989928	39484	5089	2945355	11.74
97	GZ07	1109506	126031	1686	981789	10.91
98	GZ08	5232108	100822	9093	5122193	23.4
99	GZ09	5361304	106385	9172	5245747	14.4
100	GZ10	9582352	157877	16724	9407751	23.78
101	GZ11	3917884	92957	6715	3818212	22.79
102	GZ12	7206064	109065	12703	7084296	23.49
103	GZ13	6437298	117753	11174	6308371	22.59
104	GZ14	14924096	319017	25486	14579593	28.8
105	GZ15	8283796	172160	14483	8097153	23.91
106	MT01	4002506	77160	6950	3918396	14.39	HW2020003
107	MT02	2500152	74948	4285	2420919	13.67
108	MT03	4788832	76939	8337	4703556	15.18
109	MT04	3559302	69369	6070	3483863	14.54
110	MT05	1833232	44999	3117	1785116	13.24
111	MT06	1242064	25504	2028	1214532	13.5
112	MT07	986656	26098	1673	958885	11.21
113	MT08	905240	22503	1489	881248	11.09
114	MT09	764604	188837	994	574773	9.76
115	MT10	1366408	29955	2373	1334080	11.33
116	MT11	1980044	53537	3485	1923022	10.71
117	MT12	1516378	33858	2578	1479942	11.3
118	MT13	2807282	84097	4813	2718372	11.18
119	MT14	2114976	41647	3582	2069747	11.41
120	MT15	2876412	60263	5020	2811129	11.99
121	CS01	4514124	135833	7809	4370482	6.77	HW2020007
122	CS02	2895730	84060	4853	2806817	6.61
123	CS03	4297946	106435	7275	4184236	6.81
124	CS04	6602248	183215	11055	6407978	7.08
125	CS05	1720632	57920	2946	1659766	5.9
126	CS06	3606462	88782	6160	3511520	6.49
127	CS07	3126272	76144	5339	3044789	6.32
128	CS08	6856238	149967	11711	6694560	8.02
129	CS09	12192052	428605	20728	11742719	8.94
130	CS10	8915626	279125	15048	8621453	7.98
131	CS11	5055370	178231	8717	4868422	7.28
132	CS12	4666144	115086	8200	4542858	7.08
133	CS13	6428524	206291	10993	6211240	7.55
134	CS14	4253330	138660	7230	4107440	7.09
135	CS15	6685250	238278	11337	6435635	7.57
Summary		541829110	12605542	933131	528290437
Average						13.32
