# Supplementary material for: Conservation genetics and potential geographic distribution modeling of Corybas taliensis, a small ‘sky Island’ orchid species in China
Source: BMC Plant Biol. 2024 Jan 2;24:11. doi: 10.1186/s12870-023-04693-y (PMC10759615; doi:10.1186/s12870-023-04693-y)
Supplement: Supplementary file 7 — Supplementary Material 7 [file 12870_2023_4693_MOESM7_ESM.xlsx]

## Sheet: Table S3
Table S3 The missing rates of individual and overall data.
Missing rates of each sample				Missing rates of each sample
Sample	N_DATA	N_MISS	F_MISS	CHR	POS	N_DATA	N_MISS	F_MISS
PG01	5116	859	0.167905	8	5	270	50	0.185185
PG02	5116	1698	0.3319	17	11	270	104	0.385185
PG03	5116	966	0.188819	35	43	270	60	0.222222
PG04	5116	1073	0.209734	50	12	270	96	0.355556
PG05	5116	3156	0.616888	53	15	270	104	0.385185
PG06	5116	2285	0.446638	128	13	270	74	0.274074
PG07	5116	1187	0.232017	160	22	270	102	0.377778
PG08	5116	1145	0.223808	198	36	270	108	0.4
PG09	5116	791	0.154613	242	6	270	90	0.333333
PG10	5116	1019	0.199179	254	4	270	104	0.385185
PG11	5116	3250	0.635262	267	3	270	106	0.392593
PG12	5116	1081	0.211298	269	27	270	60	0.222222
PG13	5116	1456	0.284597	299	3	270	90	0.333333
PG14	5116	3355	0.655786	323	17	270	98	0.362963
PG15	5116	1430	0.279515	332	22	270	82	0.303704
DJ03	5116	1048	0.204848	337	110	270	88	0.325926
DJ04	5116	795	0.155395	345	5	270	86	0.318519
DJ05	5116	772	0.150899	395	10	270	92	0.340741
DJ07	5116	929	0.181587	427	7	270	98	0.362963
DJ08	5116	874	0.170837	435	10	270	98	0.362963
DJ09	5116	893	0.17455	439	7	270	96	0.355556
DJ10	5116	1068	0.208757	464	8	270	68	0.251852
DJ11	5116	961	0.187842	560	70	270	106	0.392593
DJ12	5116	815	0.159304	566	48	270	106	0.392593
DJ13	5116	1335	0.260946	620	25	270	74	0.274074
DJ14	5116	2607	0.509578	637	9	270	102	0.377778
DJ15	5116	2970	0.580532	638	44	270	108	0.4
DJ16	5116	1891	0.369625	730	21	270	94	0.348148
DJ17	5116	3253	0.635848	733	34	270	108	0.4
DJ18	5116	2943	0.575254	741	6	270	100	0.37037
ZR01	5116	2309	0.451329	744	22	270	54	0.2
ZR02	5116	2869	0.56079	783	14	270	98	0.362963
ZR03	5116	2082	0.406959	856	36	270	82	0.303704
ZR04	5116	2264	0.442533	885	22	270	84	0.311111
ZR05	5116	2983	0.583073	895	23	270	98	0.362963
ZR06	5116	1635	0.319586	904	19	270	94	0.348148
ZR07	5116	1842	0.360047	935	5	270	92	0.340741
ZR09	5116	2439	0.47674	969	28	270	86	0.318519
ZR10	5116	2521	0.492768	971	7	270	90	0.333333
ZR12	5116	1014	0.198202	975	8	270	104	0.385185
ZR13	5116	979	0.19136	995	8	270	80	0.296296
ZR14	5116	1350	0.263878	1023	16	270	102	0.377778
ZR15	5116	1397	0.273065	1041	11	270	88	0.325926
ZR16	5116	1069	0.208952	1060	10	270	96	0.355556
ZR17	5116	1554	0.303753	1084	6	270	96	0.355556
PM01	5116	2816	0.55043	1103	19	270	90	0.333333
PM02	5116	2117	0.4138	1104	21	270	76	0.281481
PM03	5116	1968	0.384676	1118	5	270	74	0.274074
PM05	5116	1974	0.385848	1182	3	270	84	0.311111
PM06	5116	1850	0.361611	1188	23	270	108	0.4
PM07	5116	1454	0.284206	1199	43	270	56	0.207407
PM08	5116	2109	0.412236	1201	15	270	108	0.4
PM09	5116	3295	0.644058	1221	46	270	80	0.296296
PM10	5116	2629	0.513878	1235	7	270	104	0.385185
PM11	5116	2271	0.443901	1253	83	270	98	0.362963
PM12	5116	1577	0.308249	1261	28	270	86	0.318519
PM14	5116	2291	0.447811	1274	34	270	102	0.377778
PM16	5116	1088	0.212666	1317	28	270	104	0.385185
PM18	5116	1919	0.375098	1318	6	270	90	0.333333
PM19	5116	2074	0.405395	1361	118	270	108	0.4
TC01	5116	2217	0.433346	1369	11	270	92	0.340741
TC02	5116	2677	0.52326	1396	13	270	88	0.325926
TC03	5116	1655	0.323495	1407	6	270	62	0.22963
TC06	5116	2367	0.462666	1443	15	270	100	0.37037
TC07	5116	900	0.175919	1450	7	270	108	0.4
TC09	5116	1689	0.330141	1473	22	270	82	0.303704
TC11	5116	1228	0.240031	1476	12	270	108	0.4
TC13	5116	1641	0.320758	1481	7	270	96	0.355556
TC14	5116	2174	0.424941	1487	12	270	100	0.37037
TC15	5116	1983	0.387608	1489	6	270	100	0.37037
TC16	5116	1705	0.333268	1490	23	270	96	0.355556
TC17	5116	1362	0.266224	1506	11	270	98	0.362963
TC18	5116	1030	0.201329	1559	10	270	92	0.340741
TC19	5116	1079	0.210907	1607	14	270	80	0.296296
TC20	5116	899	0.175723	1610	4	270	88	0.325926
EY01	5116	3156	0.616888	1619	2	270	90	0.333333
EY02	5116	3880	0.758405	1648	19	270	102	0.377778
EY03	5116	4530	0.885457	1654	9	270	92	0.340741
EY04	5116	4485	0.876661	1667	4	270	104	0.385185
EY05	5116	5083	0.99355	1669	11	270	86	0.318519
EY06	5116	1719	0.336005	1674	11	270	66	0.244444
EY07	5116	1576	0.308053	1682	12	270	76	0.281481
EY08	5116	2784	0.544175	1684	73	270	86	0.318519
EY09	5116	1577	0.308249	1691	25	270	86	0.318519
EY10	5116	2381	0.465403	1779	4	270	90	0.333333
EY11	5116	3633	0.710125	1796	4	270	68	0.251852
EY12	5116	2933	0.573299	1801	10	270	88	0.325926
EY13	5116	1087	0.212471	1815	29	270	102	0.377778
EY14	5116	1034	0.202111	1908	18	270	92	0.340741
EY15	5116	1521	0.297303	1913	6	270	100	0.37037
GZ01	5116	1116	0.218139	2106	10	270	104	0.385185
GZ02	5116	1154	0.225567	2118	12	270	104	0.385185
GZ03	5116	1127	0.220289	2132	27	270	108	0.4
GZ04	5116	2097	0.409891	2143	7	270	94	0.348148
GZ05	5116	1987	0.388389	2144	25	270	82	0.303704
GZ06	5116	1862	0.363956	2179	30	270	94	0.348148
GZ07	5116	2591	0.50645	2187	6	270	96	0.355556
GZ08	5116	2148	0.419859	2204	11	270	108	0.4
GZ09	5116	926	0.181001	2214	3	270	88	0.325926
GZ10	5116	1413	0.276192	2231	16	270	102	0.377778
GZ11	5116	2513	0.491204	2237	6	270	98	0.362963
GZ12	5116	1595	0.311767	2258	11	270	80	0.296296
GZ13	5116	1823	0.356333	2289	35	270	92	0.340741
GZ14	5116	1194	0.233385	2324	11	270	92	0.340741
GZ15	5116	1603	0.313331	2325	13	270	90	0.333333
MT01	5116	1103	0.215598	2335	5	270	86	0.318519
MT02	5116	1505	0.294175	2412	2	270	56	0.207407
MT03	5116	959	0.187451	2430	9	270	90	0.333333
MT04	5116	1158	0.226349	2488	10	270	80	0.296296
MT05	5116	1961	0.383307	2516	4	270	100	0.37037
MT06	5116	2493	0.487295	2521	20	270	108	0.4
MT07	5116	2180	0.426114	2572	24	270	108	0.4
MT08	5116	2239	0.437647	2586	107	270	106	0.392593
MT09	5116	2550	0.498436	2608	9	270	100	0.37037
MT10	5116	1981	0.387217	2619	8	270	106	0.392593
MT11	5116	1437	0.280884	2623	8	270	92	0.340741
MT12	5116	1791	0.350078	2624	17	270	108	0.4
MT13	5116	1214	0.237295	2650	17	270	98	0.362963
MT14	5116	1536	0.300235	2656	14	270	100	0.37037
MT15	5116	1242	0.242768	2661	25	270	102	0.377778
CS01	5116	803	0.156959	2671	3	270	102	0.377778
CS02	5116	1016	0.198593	2706	11	270	58	0.214815
CS03	5116	795	0.155395	2711	8	270	54	0.2
CS04	5116	690	0.134871	2736	4	270	100	0.37037
CS05	5116	1341	0.262119	2784	6	270	98	0.362963
CS06	5116	759	0.148358	2801	27	270	88	0.325926
CS07	5116	965	0.188624	2809	6	270	74	0.274074
CS08	5116	735	0.143667	2810	4	270	92	0.340741
CS09	5116	786	0.153636	2867	22	270	82	0.303704
CS10	5116	765	0.149531	2870	16	270	106	0.392593
CS11	5116	788	0.154027	2875	34	270	86	0.318519
CS12	5116	798	0.155981	2907	10	270	104	0.385185
CS13	5116	768	0.150117	2914	8	270	80	0.296296
CS14	5116	808	0.157936	2929	6	270	36	0.133333
CS15	5116	743	0.145231	2964	9	270	66	0.244444
				2967	4	270	92	0.340741
				2993	9	270	94	0.348148
				2997	89	270	98	0.362963
				3063	11	270	76	0.281481
				3064	20	270	80	0.296296
				3084	10	270	108	0.4
				3108	10	270	98	0.362963
				3110	8	270	102	0.377778
				3118	7	270	80	0.296296
				3155	20	270	94	0.348148
				3159	8	270	108	0.4
				3163	20	270	90	0.333333
				3171	16	270	78	0.288889
				3175	13	270	102	0.377778
				3182	7	270	96	0.355556
				3194	109	270	58	0.214815
				3211	18	270	74	0.274074
				3224	12	270	106	0.392593
				3231	15	270	94	0.348148
				3244	29	270	76	0.281481
				3253	9	270	102	0.377778
				3266	7	270	90	0.333333
				3280	215	270	108	0.4
				3286	14	270	102	0.377778
				3289	23	270	108	0.4
				3296	6	270	108	0.4
				3324	29	270	78	0.288889
				3361	22	270	102	0.377778
				3394	14	270	72	0.266667
				3409	61	270	108	0.4
				3414	56	270	98	0.362963
				3461	117	270	90	0.333333
				3477	11	270	58	0.214815
				3486	37	270	76	0.281481
				3487	12	270	62	0.22963
				3497	12	270	96	0.355556
				3514	14	270	96	0.355556
				3545	18	270	104	0.385185
				3555	12	270	82	0.303704
				3586	30	270	100	0.37037
				3602	9	270	100	0.37037
				3611	7	270	76	0.281481
				3622	23	270	94	0.348148
				3639	11	270	108	0.4
				3654	139	270	90	0.333333
				3721	22	270	96	0.355556
				3738	20	270	70	0.259259
				3751	11	270	64	0.237037
				3775	6	270	98	0.362963
				3793	54	270	90	0.333333
				3805	5	270	88	0.325926
				3822	82	270	106	0.392593
				3877	6	270	62	0.22963
				3885	24	270	96	0.355556
				3917	25	270	102	0.377778
				3938	13	270	72	0.266667
				3946	63	270	104	0.385185
				3947	8	270	94	0.348148
				3953	17	270	72	0.266667
				3961	5	270	90	0.333333
				3984	5	270	92	0.340741
				3986	48	270	82	0.303704
				4003	31	270	104	0.385185
				4008	6	270	102	0.377778
				4016	6	270	104	0.385185
				4034	20	270	108	0.4
				4040	24	270	104	0.385185
				4042	8	270	94	0.348148
				4049	13	270	96	0.355556
				4090	16	270	106	0.392593
				4103	12	270	106	0.392593
				4114	16	270	108	0.4
				4117	135	270	108	0.4
				4159	20	270	104	0.385185
				4162	80	270	104	0.385185
				4165	10	270	100	0.37037
				4168	9	270	94	0.348148
				4191	13	270	108	0.4
				4219	35	270	94	0.348148
				4264	165	270	92	0.340741
				4271	9	270	68	0.251852
				4332	24	270	78	0.288889
				4335	4	270	80	0.296296
				4339	14	270	86	0.318519
				4342	13	270	56	0.207407
				4357	8	270	82	0.303704
				4367	10	270	90	0.333333
				4379	14	270	98	0.362963
				4392	21	270	86	0.318519
				4396	13	270	102	0.377778
				4417	38	270	106	0.392593
				4434	22	270	102	0.377778
				4459	9	270	104	0.385185
				4481	12	270	72	0.266667
				4511	9	270	102	0.377778
				4519	31	270	94	0.348148
				4532	260	270	106	0.392593
				4544	13	270	66	0.244444
				4596	8	270	68	0.251852
				4624	7	270	108	0.4
				4629	14	270	102	0.377778
				4646	8	270	82	0.303704
				4653	105	270	108	0.4
				4657	11	270	104	0.385185
				4714	15	270	58	0.214815
				4715	6	270	64	0.237037
				4724	8	270	96	0.355556
				4751	16	270	70	0.259259
				4754	34	270	92	0.340741
				4781	7	270	96	0.355556
				4790	33	270	88	0.325926
				4808	26	270	104	0.385185
				4812	85	270	108	0.4
				4853	8	270	80	0.296296
				4876	66	270	108	0.4
				4883	16	270	68	0.251852
				4897	17	270	106	0.392593
				4902	13	270	86	0.318519
				4918	16	270	104	0.385185
				4924	19	270	100	0.37037
				4932	14	270	108	0.4
				4934	24	270	54	0.2
				4941	53	270	46	0.17037
				4963	7	270	56	0.207407
				4964	38	270	98	0.362963
				4972	10	270	106	0.392593
				5001	20	270	108	0.4
				5004	7	270	70	0.259259
				5009	29	270	88	0.325926
				5012	7	270	78	0.288889
				5013	5	270	42	0.155556
				5019	73	270	106	0.392593
				5031	52	270	66	0.244444
				5032	6	270	48	0.177778
				5052	8	270	88	0.325926
				5057	6	270	88	0.325926
				5063	8	270	98	0.362963
				5065	11	270	106	0.392593
				5108	15	270	104	0.385185
				5117	8	270	106	0.392593
				5135	6	270	102	0.377778
				5164	11	270	62	0.22963
				5166	25	270	84	0.311111
				5172	49	270	96	0.355556
				5187	11	270	38	0.140741
				5204	14	270	84	0.311111
				5205	40	270	108	0.4
				5221	15	270	74	0.274074
				5228	26	270	102	0.377778
				5252	11	270	106	0.392593
				5260	9	270	94	0.348148
				5262	5	270	44	0.162963
				5265	19	270	100	0.37037
				5280	13	270	98	0.362963
				5304	24	270	90	0.333333
				5354	16	270	18	0.0666667
				5357	7	270	72	0.266667
				5361	15	270	102	0.377778
				5376	14	270	54	0.2
				5440	19	270	88	0.325926
				5446	42	270	96	0.355556
				5450	6	270	86	0.318519
				5455	14	270	82	0.303704
				5475	7	270	92	0.340741
				5501	10	270	92	0.340741
				5505	30	270	20	0.0740741
				5525	14	270	108	0.4
				5529	54	270	86	0.318519
				5540	7	270	94	0.348148
				5556	122	270	80	0.296296
				5588	15	270	90	0.333333
				5622	31	270	108	0.4
				5624	14	270	60	0.222222
				5628	53	270	94	0.348148
				5637	42	270	72	0.266667
				5639	6	270	90	0.333333
				5663	78	270	90	0.333333
				5710	9	270	90	0.333333
				5756	9	270	108	0.4
				5761	31	270	104	0.385185
				5763	4	270	62	0.22963
				5768	6	270	90	0.333333
				5774	30	270	96	0.355556
				5786	19	270	92	0.340741
				5787	60	270	70	0.259259
				5792	7	270	100	0.37037
				5793	46	270	106	0.392593
				5797	7	270	100	0.37037
				5804	65	270	80	0.296296
				5825	156	270	108	0.4
				5835	9	270	84	0.311111
				5873	9	270	100	0.37037
				5878	22	270	82	0.303704
				5879	11	270	62	0.22963
				5881	41	270	84	0.311111
				5908	13	270	46	0.17037
				5915	18	270	104	0.385185
				5922	5	270	76	0.281481
				5930	28	270	98	0.362963
				5947	44	270	88	0.325926
				5950	9	270	108	0.4
				5959	15	270	74	0.274074
				5961	12	270	50	0.185185
				5963	11	270	106	0.392593
				5975	19	270	86	0.318519
				5979	21	270	88	0.325926
				6057	7	270	80	0.296296
				6058	6	270	58	0.214815
				6063	21	270	76	0.281481
				6065	18	270	86	0.318519
				6101	15	270	108	0.4
				6109	9	270	108	0.4
				6113	44	270	108	0.4
				6125	25	270	88	0.325926
				6147	6	270	90	0.333333
				6150	9	270	62	0.22963
				6199	7	270	72	0.266667
				6218	39	270	84	0.311111
				6247	6	270	50	0.185185
				6250	6	270	98	0.362963
				6254	35	270	106	0.392593
				6273	7	270	106	0.392593
				6279	14	270	106	0.392593
				6291	72	270	100	0.37037
				6309	19	270	102	0.377778
				6324	8	270	54	0.2
				6330	16	270	106	0.392593
				6344	31	270	66	0.244444
				6361	31	270	102	0.377778
				6381	8	270	104	0.385185
				6385	8	270	102	0.377778
				6403	13	270	98	0.362963
				6429	17	270	98	0.362963
				6454	12	270	92	0.340741
				6462	6	270	108	0.4
				6471	13	270	100	0.37037
				6483	40	270	108	0.4
				6501	32	270	90	0.333333
				6503	37	270	108	0.4
				6511	27	270	68	0.251852
				6603	4	270	72	0.266667
				6612	26	270	84	0.311111
				6613	19	270	100	0.37037
				6621	16	270	96	0.355556
				6637	29	270	104	0.385185
				6654	18	270	102	0.377778
				6662	8	270	80	0.296296
				6676	8	270	76	0.281481
				6680	29	270	68	0.251852
				6693	11	270	92	0.340741
				6714	26	270	106	0.392593
				6749	22	270	70	0.259259
				6764	8	270	98	0.362963
				6787	14	270	106	0.392593
				6791	5	270	72	0.266667
				6801	4	270	66	0.244444
				6804	4	270	66	0.244444
				6867	13	270	104	0.385185
				6932	120	270	106	0.392593
				6978	11	270	100	0.37037
				7036	5	270	78	0.288889
				7103	63	270	70	0.259259
				7143	4	270	78	0.288889
				7161	7	270	78	0.288889
				7417	14	270	90	0.333333
				7432	52	270	96	0.355556
				7454	23	270	102	0.377778
				7492	11	270	80	0.296296
				7553	54	270	108	0.4
				7587	4	270	88	0.325926
				7590	14	270	88	0.325926
				7615	19	270	108	0.4
				7738	7	270	78	0.288889
				7881	16	270	94	0.348148
				7927	21	270	86	0.318519
				7958	7	270	66	0.244444
				8014	24	270	102	0.377778
				8091	9	270	78	0.288889
				8217	12	270	62	0.22963
				8278	30	270	108	0.4
				8297	7	270	108	0.4
				8351	23	270	94	0.348148
				8416	7	270	60	0.222222
				8489	15	270	100	0.37037
				8611	5	270	92	0.340741
				8681	5	270	104	0.385185
				8856	127	270	30	0.111111
				9047	23	270	108	0.4
				9131	17	270	76	0.281481
				9140	8	270	80	0.296296
				9323	110	270	102	0.377778
				9455	7	270	86	0.318519
				9490	5	270	104	0.385185
				9702	35	270	96	0.355556
				9718	7	270	64	0.237037
				9741	6	270	106	0.392593
				9800	7	270	104	0.385185
				9934	12	270	102	0.377778
				9984	40	270	94	0.348148
				10129	6	270	60	0.222222
				10134	18	270	86	0.318519
				10290	56	270	104	0.385185
				10313	61	270	108	0.4
				10323	53	270	42	0.155556
				10385	47	270	86	0.318519
				10398	10	270	94	0.348148
				10408	118	270	106	0.392593
				10457	14	270	104	0.385185
				10588	27	270	90	0.333333
				10613	4	270	96	0.355556
				10847	21	270	108	0.4
				10883	18	270	96	0.355556
				10894	9	270	90	0.333333
				10990	8	270	82	0.303704
				11042	4	270	88	0.325926
				11073	5	270	96	0.355556
				11103	10	270	34	0.125926
				11164	41	270	84	0.311111
				11322	6	270	108	0.4
				11630	5	270	92	0.340741
				11823	6	270	94	0.348148
				11832	5	270	102	0.377778
				11887	4	270	106	0.392593
				11962	5	270	84	0.311111
				12080	7	270	104	0.385185
				12228	23	270	54	0.2
				12737	7	270	104	0.385185
				12823	25	270	106	0.392593
				12992	12	270	96	0.355556
				12997	12	270	74	0.274074
				13052	6	270	82	0.303704
				13088	5	270	104	0.385185
				13237	13	270	82	0.303704
				13332	27	270	108	0.4
				13386	22	270	66	0.244444
				13396	6	270	66	0.244444
				13422	6	270	90	0.333333
				13452	22	270	102	0.377778
				13503	14	270	74	0.274074
				13513	21	270	88	0.325926
				13613	8	270	108	0.4
				13789	18	270	106	0.392593
				13870	9	270	106	0.392593
				13941	9	270	60	0.222222
				14030	16	270	94	0.348148
				14136	4	270	94	0.348148
				14163	8	270	80	0.296296
				14165	4	270	78	0.288889
				14177	6	270	104	0.385185
				14354	18	270	104	0.385185
				14726	12	270	98	0.362963
				14803	15	270	84	0.311111
				14848	4	270	102	0.377778
				14885	11	270	90	0.333333
				14961	13	270	108	0.4
				14971	14	270	102	0.377778
				15082	36	270	96	0.355556
				15728	5	270	62	0.22963
				15732	16	270	108	0.4
				15983	16	270	90	0.333333
				16056	32	270	96	0.355556
				16092	6	270	96	0.355556
				16190	6	270	84	0.311111
				16381	63	270	98	0.362963
				16478	9	270	108	0.4
				16537	8	270	88	0.325926
				16628	7	270	98	0.362963
				16712	23	270	108	0.4
				16961	53	270	106	0.392593
				16979	39	270	108	0.4
				17095	19	270	98	0.362963
				17167	15	270	108	0.4
				17185	15	270	84	0.311111
				17432	12	270	106	0.392593
				17617	7	270	74	0.274074
				17869	21	270	98	0.362963
				17903	23	270	36	0.133333
				18002	16	270	88	0.325926
				18202	22	270	102	0.377778
				18473	4	270	102	0.377778
				18569	17	270	102	0.377778
				18972	9	270	104	0.385185
				19059	13	270	82	0.303704
				19243	8	270	92	0.340741
				19539	16	270	44	0.162963
				19678	16	270	98	0.362963
				19929	63	270	86	0.318519
				19951	9	270	76	0.281481
				20192	25	270	98	0.362963
				20293	40	270	102	0.377778
				20381	4	270	102	0.377778
				20503	5	270	72	0.266667
				20747	9	270	82	0.303704
				20840	10	270	76	0.281481
				20889	20	270	88	0.325926
				20997	19	270	102	0.377778
				21018	4	270	108	0.4
				21028	4	270	76	0.281481
				21051	95	270	108	0.4
				21673	39	270	94	0.348148
				21937	56	270	40	0.148148
				21960	37	270	96	0.355556
				22055	108	270	86	0.318519
				22093	26	270	82	0.303704
				22209	4	270	84	0.311111
				22251	17	270	90	0.333333
				22296	4	270	102	0.377778
				22350	4	270	94	0.348148
				22686	14	270	94	0.348148
				22982	22	270	104	0.385185
				23066	59	270	104	0.385185
				23137	13	270	108	0.4
				23242	6	270	108	0.4
				23246	7	270	94	0.348148
				23412	12	270	98	0.362963
				23658	49	270	100	0.37037
				23786	9	270	104	0.385185
				23913	10	270	106	0.392593
				24085	94	270	90	0.333333
				24086	17	270	46	0.17037
				24177	8	270	64	0.237037
				24357	26	270	100	0.37037
				24433	26	270	106	0.392593
				24714	6	270	96	0.355556
				25041	10	270	84	0.311111
				25070	20	270	102	0.377778
				25226	35	270	86	0.318519
				25332	29	270	108	0.4
				25520	8	270	78	0.288889
				25545	8	270	72	0.266667
				25612	16	270	104	0.385185
				25616	8	270	70	0.259259
				25947	5	270	66	0.244444
				26163	11	270	82	0.303704
				26387	9	270	108	0.4
				26420	10	270	78	0.288889
				26491	15	270	82	0.303704
				26538	10	270	104	0.385185
				26595	16	270	92	0.340741
				26676	4	270	94	0.348148
				26727	5	270	98	0.362963
				26751	24	270	80	0.296296
				26753	8	270	92	0.340741
				26782	2	270	100	0.37037
				26824	24	270	106	0.392593
				26829	62	270	108	0.4
				26865	8	270	80	0.296296
				26933	4	270	104	0.385185
				27122	24	270	72	0.266667
				27377	6	270	106	0.392593
				27462	13	270	108	0.4
				27583	5	270	108	0.4
				27749	59	270	80	0.296296
				27763	7	270	96	0.355556
				28056	3	270	106	0.392593
				28161	4	270	92	0.340741
				28430	15	270	104	0.385185
				28635	55	270	102	0.377778
				28668	97	270	104	0.385185
				28780	4	270	100	0.37037
				28964	4	270	106	0.392593
				29035	39	270	106	0.392593
				29083	24	270	100	0.37037
				29104	6	270	86	0.318519
				29319	10	270	102	0.377778
				29455	18	270	104	0.385185
				29576	9	270	108	0.4
				29714	4	270	108	0.4
				29870	13	270	102	0.377778
				29923	21	270	104	0.385185
				29945	129	270	108	0.4
				30046	5	270	108	0.4
				30103	6	270	92	0.340741
				30194	4	270	96	0.355556
				30451	23	270	106	0.392593
				30514	22	270	108	0.4
				30560	9	270	102	0.377778
				30563	10	270	86	0.318519
				30603	81	270	106	0.392593
				30707	11	270	100	0.37037
				30940	42	270	108	0.4
				31263	10	270	106	0.392593
				31266	32	270	106	0.392593
				31545	119	270	104	0.385185
				31620	13	270	92	0.340741
				31935	5	270	100	0.37037
				31989	31	270	80	0.296296
				32065	5	270	52	0.192593
				32307	8	270	80	0.296296
				32787	38	270	108	0.4
				32833	5	270	54	0.2
				32927	17	270	72	0.266667
				33037	26	270	86	0.318519
				33052	21	270	108	0.4
				33236	44	270	96	0.355556
				33380	6	270	52	0.192593
				33436	10	270	106	0.392593
				33708	12	270	100	0.37037
				33711	4	270	72	0.266667
				33988	17	270	104	0.385185
				34070	12	270	74	0.274074
				34218	35	270	98	0.362963
				34320	14	270	108	0.4
				34494	6	270	84	0.311111
				34748	9	270	106	0.392593
				34779	8	270	104	0.385185
				34860	117	270	42	0.155556
				34932	44	270	98	0.362963
				34954	22	270	86	0.318519
				35153	7	270	98	0.362963
				35181	13	270	100	0.37037
				35220	18	270	104	0.385185
				35616	10	270	90	0.333333
				35751	11	270	100	0.37037
				35810	11	270	98	0.362963
				35942	7	270	88	0.325926
				36133	11	270	94	0.348148
				36295	6	270	100	0.37037
				36346	33	270	64	0.237037
				36376	7	270	108	0.4
				36422	13	270	106	0.392593
				36447	4	270	102	0.377778
				36497	6	270	104	0.385185
				36764	11	270	106	0.392593
				36814	64	270	108	0.4
				36967	6	270	96	0.355556
				37191	9	270	96	0.355556
				37225	7	270	88	0.325926
				37306	9	270	88	0.325926
				37412	7	270	80	0.296296
				37416	7	270	108	0.4
				37427	70	270	90	0.333333
				37577	21	270	100	0.37037
				37605	12	270	106	0.392593
				37670	9	270	72	0.266667
				37729	12	270	108	0.4
				37825	42	270	76	0.281481
				38010	40	270	100	0.37037
				38077	10	270	78	0.288889
				38083	11	270	108	0.4
				38396	6	270	104	0.385185
				38828	23	270	98	0.362963
				38845	5	270	88	0.325926
				39133	35	270	80	0.296296
				39195	90	270	108	0.4
				39248	13	270	108	0.4
				39278	41	270	108	0.4
				39443	6	270	98	0.362963
				39500	15	270	106	0.392593
				39681	43	270	82	0.303704
				39710	14	270	84	0.311111
				39718	100	270	108	0.4
				39816	7	270	90	0.333333
				39880	6	270	102	0.377778
				39889	69	270	100	0.37037
				40017	5	270	60	0.222222
				40060	8	270	106	0.392593
				40122	62	270	102	0.377778
				40199	27	270	106	0.392593
				40203	14	270	36	0.133333
				40208	5	270	100	0.37037
				40379	27	270	104	0.385185
				40493	17	270	96	0.355556
				40511	8	270	84	0.311111
				40602	45	270	104	0.385185
				40770	47	270	108	0.4
				40777	6	270	106	0.392593
				40993	46	270	108	0.4
				41093	14	270	100	0.37037
				41120	44	270	108	0.4
				41134	2	270	88	0.325926
				41362	28	270	100	0.37037
				41596	6	270	100	0.37037
				41729	17	270	100	0.37037
				41805	8	270	96	0.355556
				41845	14	270	102	0.377778
				42204	5	270	108	0.4
				42215	41	270	82	0.303704
				42308	19	270	104	0.385185
				42650	13	270	96	0.355556
				42936	19	270	104	0.385185
				43171	19	270	86	0.318519
				43256	7	270	92	0.340741
				43306	14	270	94	0.348148
				43339	38	270	94	0.348148
				43386	52	270	94	0.348148
				43689	29	270	94	0.348148
				43805	10	270	108	0.4
				43822	6	270	108	0.4
				43876	50	270	108	0.4
				43898	17	270	108	0.4
				44051	72	270	108	0.4
				44148	16	270	104	0.385185
				44389	23	270	74	0.274074
				44494	11	270	52	0.192593
				44603	29	270	86	0.318519
				44938	4	270	98	0.362963
				45006	13	270	84	0.311111
				45070	16	270	100	0.37037
				45282	9	270	104	0.385185
				45310	12	270	94	0.348148
				45465	6	270	104	0.385185
				45677	6	270	88	0.325926
				45799	15	270	86	0.318519
				45924	16	270	94	0.348148
				46091	11	270	60	0.222222
				46177	13	270	106	0.392593
				46362	35	270	106	0.392593
				46414	36	270	86	0.318519
				46439	44	270	98	0.362963
				46538	7	270	94	0.348148
				46580	5	270	96	0.355556
				46632	4	270	64	0.237037
				47201	7	270	98	0.362963
				47226	110	270	100	0.37037
				47284	25	270	94	0.348148
				47444	6	270	102	0.377778
				47524	27	270	106	0.392593
				47608	4	270	104	0.385185
				47847	50	270	108	0.4
				47915	36	270	108	0.4
				47946	10	270	102	0.377778
				47947	23	270	108	0.4
				48037	7	270	94	0.348148
				48091	123	270	108	0.4
				48324	35	270	100	0.37037
				48519	8	270	84	0.311111
				48606	23	270	82	0.303704
				48619	4	270	46	0.17037
				48938	27	270	84	0.311111
				49103	13	270	64	0.237037
				49160	10	270	100	0.37037
				49342	10	270	92	0.340741
				49629	6	270	102	0.377778
				49788	17	270	96	0.355556
				49840	20	270	88	0.325926
				50082	9	270	88	0.325926
				50092	30	270	72	0.266667
				50120	6	270	98	0.362963
				50244	11	270	102	0.377778
				50281	12	270	96	0.355556
				50304	15	270	74	0.274074
				50305	5	270	106	0.392593
				50433	19	270	86	0.318519
				50674	12	270	100	0.37037
				50847	57	270	104	0.385185
				50892	8	270	92	0.340741
				50897	10	270	96	0.355556
				50973	22	270	82	0.303704
				51155	48	270	96	0.355556
				51306	8	270	68	0.251852
				51318	10	270	80	0.296296
				51510	13	270	98	0.362963
				51541	60	270	100	0.37037
				51681	3	270	94	0.348148
				51725	44	270	106	0.392593
				51760	51	270	108	0.4
				51858	12	270	100	0.37037
				52047	10	270	104	0.385185
				52116	40	270	104	0.385185
				52251	8	270	108	0.4
				52411	24	270	96	0.355556
				52698	9	270	106	0.392593
				52750	20	270	76	0.281481
				52895	7	270	32	0.118519
				52907	11	270	98	0.362963
				52988	8	270	30	0.111111
				53150	20	270	66	0.244444
				53200	62	270	102	0.377778
				53634	19	270	106	0.392593
				53900	6	270	88	0.325926
				54073	17	270	102	0.377778
				54140	11	270	108	0.4
				54282	4	270	48	0.177778
				54288	23	270	108	0.4
				54419	7	270	104	0.385185
				54569	17	270	106	0.392593
				54574	41	270	104	0.385185
				54575	13	270	108	0.4
				54604	6	270	88	0.325926
				54609	13	270	88	0.325926
				54874	4	270	82	0.303704
				54914	12	270	86	0.318519
				55249	12	270	76	0.281481
				55295	13	270	106	0.392593
				55342	19	270	94	0.348148
				55367	9	270	104	0.385185
				55460	128	270	62	0.22963
				55624	11	270	106	0.392593
				56005	39	270	108	0.4
				56214	5	270	80	0.296296
				56289	18	270	100	0.37037
				56308	19	270	90	0.333333
				56330	7	270	86	0.318519
				56373	38	270	90	0.333333
				56452	16	270	106	0.392593
				56624	35	270	106	0.392593
				56851	9	270	104	0.385185
				56928	6	270	108	0.4
				57000	25	270	102	0.377778
				57041	8	270	94	0.348148
				57095	11	270	104	0.385185
				57248	4	270	90	0.333333
				57282	47	270	106	0.392593
				57389	5	270	96	0.355556
				57472	13	270	86	0.318519
				57782	10	270	98	0.362963
				58113	26	270	104	0.385185
				58176	8	270	84	0.311111
				58476	7	270	104	0.385185
				58612	12	270	96	0.355556
				58718	15	270	102	0.377778
				58929	13	270	104	0.385185
				58946	5	270	108	0.4
				59031	32	270	106	0.392593
				59126	8	270	90	0.333333
				59220	21	270	104	0.385185
				59340	8	270	108	0.4
				59665	43	270	104	0.385185
				60153	27	270	102	0.377778
				60182	21	270	108	0.4
				60221	24	270	106	0.392593
				60432	5	270	40	0.148148
				60469	7	270	106	0.392593
				60501	42	270	94	0.348148
				60719	9	270	104	0.385185
				60792	4	270	100	0.37037
				60839	24	270	76	0.281481
				60849	11	270	76	0.281481
				60868	19	270	92	0.340741
				60913	10	270	106	0.392593
				61019	14	270	90	0.333333
				61304	44	270	108	0.4
				61538	69	270	106	0.392593
				61548	4	270	104	0.385185
				61620	103	270	108	0.4
				61659	35	270	108	0.4
				61710	14	270	100	0.37037
				61749	8	270	108	0.4
				61795	11	270	102	0.377778
				61802	14	270	94	0.348148
				61825	6	270	96	0.355556
				61895	22	270	98	0.362963
				61916	18	270	92	0.340741
				62072	50	270	106	0.392593
				62285	8	270	92	0.340741
				62337	11	270	68	0.251852
				62403	8	270	94	0.348148
				62482	5	270	102	0.377778
				62582	17	270	68	0.251852
				62636	4	270	88	0.325926
				62680	5	270	90	0.333333
				62726	51	270	74	0.274074
				62734	46	270	94	0.348148
				62759	27	270	88	0.325926
				63068	6	270	88	0.325926
				63412	17	270	98	0.362963
				63444	29	270	102	0.377778
				63539	10	270	88	0.325926
				63612	19	270	108	0.4
				63629	31	270	86	0.318519
				63682	52	270	108	0.4
				63847	5	270	108	0.4
				63855	4	270	98	0.362963
				63869	57	270	100	0.37037
				64064	40	270	106	0.392593
				64160	13	270	106	0.392593
				64185	6	270	100	0.37037
				64335	29	270	96	0.355556
				64408	29	270	108	0.4
				64504	5	270	108	0.4
				64526	33	270	108	0.4
				64591	13	270	96	0.355556
				64674	15	270	108	0.4
				64691	13	270	104	0.385185
				64703	11	270	108	0.4
				64814	4	270	84	0.311111
				65086	6	270	104	0.385185
				65127	9	270	104	0.385185
				65197	7	270	80	0.296296
				65223	13	270	80	0.296296
				65346	56	270	90	0.333333
				65533	44	270	66	0.244444
				65794	33	270	106	0.392593
				65808	6	270	104	0.385185
				65830	2	270	90	0.333333
				65952	13	270	88	0.325926
				66023	69	270	102	0.377778
				66045	10	270	88	0.325926
				66096	31	270	108	0.4
				66223	23	270	106	0.392593
				66259	27	270	106	0.392593
				66288	27	270	104	0.385185
				66517	6	270	98	0.362963
				66764	7	270	104	0.385185
				66925	9	270	104	0.385185
				67030	45	270	108	0.4
				67113	15	270	70	0.259259
				67520	16	270	98	0.362963
				67662	8	270	104	0.385185
				67833	12	270	104	0.385185
				68134	7	270	72	0.266667
				68729	29	270	100	0.37037
				68934	27	270	80	0.296296
				69012	6	270	78	0.288889
				69531	5	270	100	0.37037
				69577	12	270	102	0.377778
				70003	62	270	106	0.392593
				70315	39	270	108	0.4
				70414	64	270	98	0.362963
				70478	66	270	90	0.333333
				70600	31	270	102	0.377778
				70611	83	270	100	0.37037
				70665	28	270	94	0.348148
				70772	13	270	108	0.4
				71671	38	270	86	0.318519
				71699	24	270	106	0.392593
				71872	25	270	100	0.37037
				71960	11	270	68	0.251852
				72211	12	270	106	0.392593
				72276	9	270	88	0.325926
				72342	22	270	44	0.162963
				72398	12	270	84	0.311111
				72411	15	270	104	0.385185
				72678	6	270	84	0.311111
				72754	47	270	108	0.4
				72894	7	270	100	0.37037
				73010	99	270	108	0.4
				73016	11	270	98	0.362963
				73174	13	270	98	0.362963
				73197	74	270	108	0.4
				73357	16	270	104	0.385185
				73375	10	270	84	0.311111
				73417	28	270	108	0.4
				73495	23	270	108	0.4
				73728	21	270	98	0.362963
				73737	7	270	92	0.340741
				74056	23	270	98	0.362963
				74068	8	270	104	0.385185
				74377	78	270	102	0.377778
				74538	13	270	108	0.4
				74716	12	270	58	0.214815
				74775	5	270	54	0.2
				74868	15	270	100	0.37037
				74933	62	270	74	0.274074
				74987	52	270	94	0.348148
				75032	6	270	100	0.37037
				75073	114	270	108	0.4
				75181	20	270	68	0.251852
				75277	47	270	108	0.4
				75579	8	270	102	0.377778
				75741	17	270	106	0.392593
				75790	25	270	88	0.325926
				75872	10	270	88	0.325926
				75886	14	270	92	0.340741
				75889	96	270	108	0.4
				76191	19	270	102	0.377778
				76410	7	270	106	0.392593
				76421	13	270	98	0.362963
				76486	8	270	94	0.348148
				76513	6	270	88	0.325926
				76531	26	270	72	0.266667
				76894	14	270	96	0.355556
				77010	9	270	86	0.318519
				77097	20	270	84	0.311111
				77197	19	270	46	0.17037
				77246	18	270	108	0.4
				77249	22	270	100	0.37037
				77855	6	270	104	0.385185
				77987	44	270	108	0.4
				77992	23	270	50	0.185185
				78050	4	270	106	0.392593
				78677	66	270	104	0.385185
				78769	78	270	72	0.266667
				79066	6	270	108	0.4
				79458	5	270	94	0.348148
				79474	42	270	106	0.392593
				79598	9	270	102	0.377778
				79657	22	270	108	0.4
				79700	33	270	106	0.392593
				79739	6	270	80	0.296296
				79926	41	270	92	0.340741
				79954	9	270	74	0.274074
				79970	16	270	78	0.288889
				80104	113	270	82	0.303704
				80334	35	270	104	0.385185
				80401	6	270	92	0.340741
				80471	65	270	108	0.4
				80518	2	270	92	0.340741
				80541	5	270	98	0.362963
				80681	43	270	104	0.385185
				80867	8	270	96	0.355556
				80957	10	270	92	0.340741
				81069	2	270	100	0.37037
				81150	18	270	64	0.237037
				81290	17	270	100	0.37037
				81593	7	270	98	0.362963
				81795	11	270	104	0.385185
				81832	48	270	96	0.355556
				81891	6	270	84	0.311111
				81965	17	270	108	0.4
				82023	11	270	90	0.333333
				82422	19	270	106	0.392593
				82523	6	270	86	0.318519
				82527	26	270	108	0.4
				82559	5	270	88	0.325926
				82683	80	270	84	0.311111
				82897	11	270	104	0.385185
				82899	65	270	96	0.355556
				82907	10	270	84	0.311111
				83025	43	270	62	0.22963
				83196	13	270	88	0.325926
				83609	62	270	70	0.259259
				83655	7	270	86	0.318519
				83761	21	270	90	0.333333
				83978	57	270	106	0.392593
				84216	32	270	102	0.377778
				84327	41	270	100	0.37037
				84350	9	270	108	0.4
				84721	5	270	102	0.377778
				84800	21	270	60	0.222222
				85043	41	270	106	0.392593
				85147	23	270	100	0.37037
				85158	14	270	100	0.37037
				85169	36	270	86	0.318519
				85175	39	270	104	0.385185
				85197	94	270	100	0.37037
				85295	18	270	108	0.4
				85311	68	270	106	0.392593
				85328	82	270	100	0.37037
				85777	113	270	78	0.288889
				85797	5	270	48	0.177778
				85910	9	270	50	0.185185
				85975	5	270	108	0.4
				86096	23	270	108	0.4
				86278	74	270	98	0.362963
				86356	47	270	108	0.4
				86451	17	270	94	0.348148
				86701	15	270	74	0.274074
				86787	44	270	48	0.177778
				86966	233	270	108	0.4
				87087	6	270	106	0.392593
				87382	10	270	104	0.385185
				87402	13	270	108	0.4
				88026	12	270	92	0.340741
				88145	26	270	76	0.281481
				88146	7	270	90	0.333333
				88362	32	270	88	0.325926
				88399	8	270	96	0.355556
				88539	16	270	90	0.333333
				88616	39	270	74	0.274074
				88673	7	270	48	0.177778
				88958	79	270	104	0.385185
				88971	4	270	82	0.303704
				89212	69	270	108	0.4
				89341	17	270	96	0.355556
				89462	17	270	88	0.325926
				89541	21	270	104	0.385185
				89592	8	270	88	0.325926
				89627	48	270	82	0.303704
				89637	5	270	108	0.4
				89683	34	270	90	0.333333
				89993	12	270	90	0.333333
				90074	11	270	82	0.303704
				90217	53	270	96	0.355556
				90421	5	270	94	0.348148
				90588	5	270	88	0.325926
				90604	4	270	90	0.333333
				90972	57	270	108	0.4
				91296	12	270	90	0.333333
				91429	21	270	72	0.266667
				91549	34	270	74	0.274074
				91642	8	270	106	0.392593
				91672	8	270	84	0.311111
				91731	7	270	88	0.325926
				91754	18	270	88	0.325926
				91758	14	270	94	0.348148
				92444	5	270	104	0.385185
				92549	8	270	90	0.333333
				92659	4	270	106	0.392593
				93169	70	270	94	0.348148
				93251	19	270	94	0.348148
				93468	5	270	106	0.392593
				93667	108	270	108	0.4
				94015	23	270	82	0.303704
				94085	15	270	70	0.259259
				94224	24	270	90	0.333333
				94240	19	270	80	0.296296
				94263	8	270	108	0.4
				94269	5	270	72	0.266667
				94274	5	270	90	0.333333
				94441	94	270	102	0.377778
				94767	6	270	108	0.4
				94996	8	270	100	0.37037
				95049	11	270	90	0.333333
				95075	7	270	96	0.355556
				95203	7	270	94	0.348148
				95281	12	270	100	0.37037
				95354	59	270	76	0.281481
				95366	65	270	108	0.4
				95701	120	270	106	0.392593
				95797	6	270	108	0.4
				95815	4	270	84	0.311111
				96138	9	270	90	0.333333
				96304	88	270	100	0.37037
				96362	21	270	86	0.318519
				96734	99	270	104	0.385185
				96736	5	270	100	0.37037
				96829	16	270	108	0.4
				96851	6	270	106	0.392593
				96917	14	270	82	0.303704
				97002	17	270	90	0.333333
				97319	41	270	108	0.4
				97357	12	270	94	0.348148
				97368	12	270	98	0.362963
				97427	5	270	106	0.392593
				97454	19	270	102	0.377778
				97489	14	270	108	0.4
				97571	11	270	80	0.296296
				97575	19	270	104	0.385185
				97700	28	270	100	0.37037
				97847	87	270	80	0.296296
				97891	25	270	96	0.355556
				98165	15	270	108	0.4
				98177	21	270	86	0.318519
				98479	67	270	108	0.4
				98567	64	270	108	0.4
				98654	4	270	102	0.377778
				98675	49	270	108	0.4
				99243	56	270	86	0.318519
				99341	39	270	68	0.251852
				99436	21	270	90	0.333333
				99449	4	270	108	0.4
				99727	11	270	104	0.385185
				99772	8	270	104	0.385185
				99822	7	270	102	0.377778
				99860	4	270	98	0.362963
				99867	27	270	100	0.37037
				99964	5	270	98	0.362963
				100232	4	270	80	0.296296
				100275	19	270	106	0.392593
				100285	29	270	108	0.4
				100334	7	270	108	0.4
				100473	22	270	106	0.392593
				100525	24	270	88	0.325926
				100558	15	270	80	0.296296
				100762	63	270	108	0.4
				100816	12	270	92	0.340741
				100862	60	270	70	0.259259
				101018	8	270	74	0.274074
				101071	76	270	108	0.4
				101286	25	270	94	0.348148
				101364	9	270	96	0.355556
				101506	6	270	66	0.244444
				101885	7	270	104	0.385185
				101968	12	270	102	0.377778
				102049	4	270	98	0.362963
				102398	9	270	106	0.392593
				102423	83	270	104	0.385185
				102523	9	270	106	0.392593
				102576	24	270	94	0.348148
				102592	8	270	88	0.325926
				102666	58	270	108	0.4
				102872	13	270	82	0.303704
				102989	102	270	108	0.4
				103391	12	270	108	0.4
				103401	14	270	108	0.4
				103455	79	270	108	0.4
				103565	26	270	104	0.385185
				103574	8	270	102	0.377778
				103943	9	270	92	0.340741
				103996	7	270	100	0.37037
				104143	6	270	100	0.37037
				104156	2	270	104	0.385185
				104223	74	270	108	0.4
				104323	39	270	108	0.4
				104343	8	270	108	0.4
				104413	76	270	98	0.362963
				104557	20	270	72	0.266667
				104666	36	270	98	0.362963
				104761	74	270	100	0.37037
				104978	6	270	88	0.325926
				105059	37	270	92	0.340741
				105139	28	270	108	0.4
				105327	46	270	88	0.325926
				105388	11	270	86	0.318519
				105773	19	270	106	0.392593
				105805	10	270	100	0.37037
				106084	88	270	84	0.311111
				106226	12	270	96	0.355556
				106250	13	270	72	0.266667
				106366	9	270	106	0.392593
				106377	18	270	98	0.362963
				106392	34	270	106	0.392593
				106406	61	270	108	0.4
				106431	5	270	80	0.296296
				106647	36	270	92	0.340741
				106695	48	270	88	0.325926
				106707	6	270	84	0.311111
				106891	9	270	78	0.288889
				107054	10	270	94	0.348148
				107056	9	270	98	0.362963
				107183	85	270	108	0.4
				107367	13	270	90	0.333333
				107438	89	270	108	0.4
				107446	14	270	80	0.296296
				107705	11	270	96	0.355556
				107781	6	270	98	0.362963
				107911	5	270	70	0.259259
				108037	18	270	80	0.296296
				108041	11	270	50	0.185185
				108244	20	270	106	0.392593
				108320	10	270	84	0.311111
				108350	9	270	92	0.340741
				108433	24	270	102	0.377778
				108451	23	270	78	0.288889
				108515	16	270	74	0.274074
				108688	57	270	102	0.377778
				108754	13	270	102	0.377778
				109113	6	270	82	0.303704
				109128	12	270	100	0.37037
				109301	39	270	84	0.311111
				109341	33	270	40	0.148148
				109400	3	270	104	0.385185
				109521	43	270	108	0.4
				110383	6	270	98	0.362963
				110454	65	270	86	0.318519
				110466	9	270	56	0.207407
				110568	8	270	62	0.22963
				110596	9	270	106	0.392593
				110613	8	270	106	0.392593
				110633	13	270	106	0.392593
				110680	8	270	58	0.214815
				110691	48	270	76	0.281481
				110697	8	270	48	0.177778
				110786	63	270	98	0.362963
				110898	14	270	80	0.296296
				110929	6	270	40	0.148148
				110948	9	270	94	0.348148
				111125	129	270	92	0.340741
				111183	21	270	36	0.133333
				111233	7	270	90	0.333333
				111464	26	270	94	0.348148
				111551	23	270	108	0.4
				111791	8	270	14	0.0518519
				111805	8	270	104	0.385185
				111882	32	270	108	0.4
				111962	46	270	90	0.333333
				112026	8	270	100	0.37037
				112030	8	270	80	0.296296
				112122	39	270	80	0.296296
				112143	58	270	86	0.318519
				112167	7	270	106	0.392593
				112181	5	270	76	0.281481
				112215	10	270	106	0.392593
				112302	15	270	60	0.222222
				112382	13	270	108	0.4
				112395	14	270	86	0.318519
				112499	19	270	90	0.333333
				112528	14	270	74	0.274074
				112540	17	270	62	0.22963
				112666	40	270	94	0.348148
				112713	6	270	86	0.318519
				112789	15	270	84	0.311111
				112804	29	270	106	0.392593
				112884	14	270	106	0.392593
				112969	27	270	88	0.325926
				113026	21	270	100	0.37037
				113028	19	270	108	0.4
				113104	9	270	104	0.385185
				113169	8	270	102	0.377778
				113207	17	270	90	0.333333
				113480	12	270	100	0.37037
				113552	110	270	98	0.362963
				113613	9	270	108	0.4
				113714	80	270	90	0.333333
				113745	21	270	108	0.4
				113754	33	270	108	0.4
				113769	71	270	102	0.377778
				113790	6	270	102	0.377778
				113937	28	270	86	0.318519
				114050	15	270	108	0.4
				114068	19	270	98	0.362963
				114100	41	270	98	0.362963
				114129	14	270	90	0.333333
				114155	29	270	106	0.392593
				114160	19	270	106	0.392593
				114206	9	270	108	0.4
				114305	12	270	88	0.325926
				114313	16	270	104	0.385185
				114326	18	270	100	0.37037
				114328	8	270	98	0.362963
				114393	6	270	78	0.288889
				114559	13	270	108	0.4
				114564	9	270	62	0.22963
				114577	16	270	98	0.362963
				114641	7	270	100	0.37037
				114647	74	270	106	0.392593
				114653	13	270	86	0.318519
				114666	6	270	104	0.385185
				114749	43	270	102	0.377778
				114778	74	270	94	0.348148
				114821	40	270	100	0.37037
				114823	12	270	58	0.214815
				114880	26	270	96	0.355556
				114894	17	270	82	0.303704
				114901	111	270	108	0.4
				114921	11	270	100	0.37037
				115106	51	270	106	0.392593
				115119	7	270	98	0.362963
				115219	25	270	106	0.392593
				115220	11	270	108	0.4
				115285	8	270	88	0.325926
				115296	12	270	104	0.385185
				115322	6	270	98	0.362963
				115559	85	270	36	0.133333
				115585	8	270	84	0.311111
				115652	46	270	106	0.392593
				115660	82	270	100	0.37037
				115777	6	270	76	0.281481
				115934	46	270	106	0.392593
				115958	33	270	108	0.4
				115989	56	270	108	0.4
				116027	6	270	80	0.296296
				116050	7	270	46	0.17037
				116074	8	270	96	0.355556
				116083	24	270	76	0.281481
				116149	267	270	86	0.318519
				116190	13	270	88	0.325926
				116296	22	270	108	0.4
				116334	16	270	88	0.325926
				116349	34	270	106	0.392593
				116360	21	270	102	0.377778
				116436	12	270	94	0.348148
				116452	43	270	98	0.362963
				116563	42	270	80	0.296296
				116737	12	270	90	0.333333
				116760	7	270	76	0.281481
				116838	20	270	100	0.37037
				116993	9	270	90	0.333333
				116998	10	270	96	0.355556
				117028	17	270	104	0.385185
				117117	15	270	84	0.311111
				117151	19	270	94	0.348148
				117155	8	270	76	0.281481
				117167	6	270	106	0.392593
				117263	53	270	98	0.362963
				117281	41	270	90	0.333333
				117389	10	270	104	0.385185
				117483	215	270	28	0.103704
				117538	20	270	98	0.362963
				117635	20	270	102	0.377778
				117641	14	270	82	0.303704
				117645	55	270	78	0.288889
				117668	7	270	98	0.362963
				117725	13	270	86	0.318519
				117800	13	270	80	0.296296
				117806	44	270	106	0.392593
				117815	6	270	80	0.296296
				118044	10	270	66	0.244444
				118296	5	270	100	0.37037
				118317	20	270	60	0.222222
				118410	6	270	102	0.377778
				118424	13	270	104	0.385185
				118440	6	270	100	0.37037
				118460	11	270	90	0.333333
				118496	70	270	96	0.355556
				118529	6	270	104	0.385185
				118566	6	270	98	0.362963
				118740	8	270	100	0.37037
				118762	18	270	82	0.303704
				118916	6	270	102	0.377778
				118964	14	270	68	0.251852
				119094	18	270	106	0.392593
				119105	31	270	76	0.281481
				119133	14	270	30	0.111111
				119142	66	270	8	0.0296296
				119184	13	270	108	0.4
				119285	18	270	106	0.392593
				119508	9	270	98	0.362963
				119536	89	270	94	0.348148
				119553	19	270	84	0.311111
				119603	25	270	92	0.340741
				119882	58	270	98	0.362963
				119921	29	270	64	0.237037
				119945	9	270	88	0.325926
				120019	15	270	104	0.385185
				120044	53	270	108	0.4
				120216	7	270	74	0.274074
				120264	14	270	108	0.4
				120303	8	270	96	0.355556
				120317	9	270	62	0.22963
				120462	18	270	106	0.392593
				120484	10	270	92	0.340741
				120500	82	270	102	0.377778
				120597	13	270	108	0.4
				120619	33	270	100	0.37037
				120621	7	270	86	0.318519
				120626	7	270	74	0.274074
				120683	86	270	108	0.4
				120694	21	270	100	0.37037
				120750	6	270	104	0.385185
				120805	31	270	102	0.377778
				120891	29	270	84	0.311111
				120960	60	270	48	0.177778
				121052	7	270	102	0.377778
				121068	8	270	80	0.296296
				121210	12	270	82	0.303704
				121223	12	270	88	0.325926
				121322	13	270	90	0.333333
				121353	7	270	100	0.37037
				121375	30	270	108	0.4
				121522	9	270	108	0.4
				121651	6	270	66	0.244444
				121818	10	270	104	0.385185
				121911	21	270	108	0.4
				121929	34	270	102	0.377778
				122029	79	270	102	0.377778
				122042	58	270	108	0.4
				122210	26	270	102	0.377778
				122254	7	270	86	0.318519
				122443	6	270	102	0.377778
				122457	7	270	94	0.348148
				122493	6	270	88	0.325926
				122628	75	270	78	0.288889
				122658	16	270	84	0.311111
				122904	22	270	100	0.37037
				122915	46	270	102	0.377778
				122966	21	270	106	0.392593
				122999	8	270	104	0.385185
				123125	7	270	106	0.392593
				123162	10	270	64	0.237037
				123360	6	270	28	0.103704
				123370	17	270	96	0.355556
				123478	8	270	74	0.274074
				123523	6	270	72	0.266667
				123571	28	270	104	0.385185
				123704	14	270	78	0.288889
				123822	25	270	108	0.4
				123829	12	270	98	0.362963
				123986	83	270	106	0.392593
				124026	87	270	90	0.333333
				124098	5	270	46	0.17037
				124226	15	270	98	0.362963
				124252	133	270	92	0.340741
				124371	30	270	106	0.392593
				124388	39	270	108	0.4
				124486	11	270	94	0.348148
				124538	28	270	108	0.4
				124563	21	270	106	0.392593
				124676	19	270	104	0.385185
				124685	14	270	100	0.37037
				124707	12	270	92	0.340741
				124812	19	270	78	0.288889
				124895	30	270	106	0.392593
				125010	23	270	100	0.37037
				125048	7	270	100	0.37037
				125058	12	270	92	0.340741
				125065	14	270	98	0.362963
				125124	47	270	86	0.318519
				125233	6	270	98	0.362963
				125287	13	270	104	0.385185
				125432	29	270	44	0.162963
				125452	27	270	108	0.4
				125533	128	270	108	0.4
				125768	10	270	82	0.303704
				126041	9	270	94	0.348148
				126253	99	270	80	0.296296
				126291	6	270	106	0.392593
				126326	13	270	108	0.4
				126330	7	270	106	0.392593
				126371	49	270	84	0.311111
				126434	18	270	102	0.377778
				126512	49	270	108	0.4
				126534	6	270	90	0.333333
				126633	22	270	62	0.22963
				126674	14	270	76	0.281481
				126685	32	270	108	0.4
				126800	13	270	50	0.185185
				126882	13	270	106	0.392593
				126922	8	270	88	0.325926
				126939	7	270	82	0.303704
				126948	38	270	88	0.325926
				127213	14	270	90	0.333333
				127222	32	270	60	0.222222
				127243	9	270	98	0.362963
				127293	16	270	108	0.4
				127324	12	270	102	0.377778
				127472	13	270	108	0.4
				127520	9	270	78	0.288889
				127551	11	270	108	0.4
				127675	8	270	86	0.318519
				127729	11	270	76	0.281481
				127734	6	270	108	0.4
				127780	35	270	96	0.355556
				127846	7	270	80	0.296296
				128023	68	270	108	0.4
				128031	7	270	90	0.333333
				128090	9	270	104	0.385185
				128110	9	270	100	0.37037
				128160	6	270	108	0.4
				128183	11	270	92	0.340741
				128379	6	270	100	0.37037
				128425	12	270	70	0.259259
				128462	29	270	54	0.2
				128463	81	270	100	0.37037
				128541	27	270	108	0.4
				128656	14	270	96	0.355556
				128671	30	270	62	0.22963
				128672	11	270	72	0.266667
				128684	2	270	98	0.362963
				128771	7	270	86	0.318519
				128772	6	270	84	0.311111
				128829	8	270	82	0.303704
				128870	38	270	104	0.385185
				129006	17	270	98	0.362963
				129009	31	270	60	0.222222
				129115	14	270	92	0.340741
				129173	25	270	98	0.362963
				129195	13	270	104	0.385185
				129339	112	270	100	0.37037
				129370	6	270	102	0.377778
				129407	17	270	92	0.340741
				129437	7	270	86	0.318519
				129583	13	270	102	0.377778
				129589	18	270	106	0.392593
				129604	46	270	100	0.37037
				129630	25	270	84	0.311111
				129667	22	270	108	0.4
				129688	56	270	108	0.4
				129706	20	270	100	0.37037
				129811	13	270	100	0.37037
				129830	11	270	84	0.311111
				129857	5	270	84	0.311111
				129892	37	270	106	0.392593
				130001	43	270	98	0.362963
				130019	34	270	78	0.288889
				130046	13	270	90	0.333333
				130068	10	270	108	0.4
				130107	12	270	102	0.377778
				130122	15	270	108	0.4
				130212	58	270	96	0.355556
				130249	41	270	106	0.392593
				130371	43	270	96	0.355556
				130546	11	270	76	0.281481
				130577	41	270	98	0.362963
				130774	5	270	68	0.251852
				130890	34	270	104	0.385185
				130994	11	270	88	0.325926
				131049	6	270	106	0.392593
				131063	9	270	96	0.355556
				131165	9	270	100	0.37037
				131280	25	270	102	0.377778
				131281	6	270	102	0.377778
				131366	13	270	108	0.4
				131374	14	270	98	0.362963
				131416	42	270	82	0.303704
				131541	6	270	98	0.362963
				131618	16	270	98	0.362963
				131668	8	270	106	0.392593
				131841	50	270	96	0.355556
				131970	19	270	88	0.325926
				132067	99	270	96	0.355556
				132130	120	270	102	0.377778
				132156	17	270	102	0.377778
				132161	6	270	100	0.37037
				132168	6	270	80	0.296296
				132175	22	270	76	0.281481
				132213	19	270	108	0.4
				132257	7	270	102	0.377778
				132280	17	270	98	0.362963
				132325	8	270	82	0.303704
				132374	9	270	72	0.266667
				132413	14	270	76	0.281481
				132514	7	270	100	0.37037
				132564	19	270	102	0.377778
				132787	24	270	84	0.311111
				132953	124	270	102	0.377778
				132985	15	270	102	0.377778
				133002	28	270	94	0.348148
				133006	31	270	86	0.318519
				133030	16	270	106	0.392593
				133157	6	270	90	0.333333
				133367	9	270	70	0.259259
				133537	7	270	84	0.311111
				133556	8	270	60	0.222222
				133609	13	270	104	0.385185
				133611	34	270	62	0.22963
				133679	6	270	74	0.274074
				133782	18	270	106	0.392593
				134027	53	270	102	0.377778
				134076	7	270	92	0.340741
				134077	44	270	102	0.377778
				134499	15	270	102	0.377778
				134545	46	270	106	0.392593
				134608	7	270	96	0.355556
				134624	6	270	74	0.274074
				134649	31	270	98	0.362963
				134699	14	270	96	0.355556
				134726	33	270	82	0.303704
				134743	10	270	108	0.4
				134812	20	270	80	0.296296
				134849	8	270	98	0.362963
				135401	36	270	56	0.207407
				135457	123	270	64	0.237037
				135500	6	270	88	0.325926
				135687	18	270	70	0.259259
				135691	12	270	96	0.355556
				135764	59	270	106	0.392593
				135777	20	270	86	0.318519
				135800	29	270	90	0.333333
				135808	16	270	92	0.340741
				136191	32	270	98	0.362963
				136430	6	270	86	0.318519
				136464	6	270	102	0.377778
				136643	6	270	88	0.325926
				136683	8	270	92	0.340741
				136760	12	270	94	0.348148
				136806	6	270	96	0.355556
				136852	19	270	106	0.392593
				136890	6	270	96	0.355556
				136917	8	270	60	0.222222
				136970	9	270	54	0.2
				137020	10	270	92	0.340741
				137272	3	270	104	0.385185
				137313	8	270	78	0.288889
				137319	8	270	98	0.362963
				137396	17	270	96	0.355556
				137413	7	270	82	0.303704
				137638	56	270	108	0.4
				137725	20	270	92	0.340741
				137771	32	270	108	0.4
				137776	8	270	90	0.333333
				137822	41	270	104	0.385185
				137837	10	270	84	0.311111
				137865	8	270	94	0.348148
				137888	25	270	84	0.311111
				138128	6	270	72	0.266667
				138186	9	270	90	0.333333
				138272	42	270	106	0.392593
				138297	9	270	106	0.392593
				138330	72	270	104	0.385185
				138416	95	270	106	0.392593
				138430	17	270	104	0.385185
				138607	6	270	94	0.348148
				138636	14	270	50	0.185185
				138692	6	270	90	0.333333
				138709	7	270	72	0.266667
				138786	31	270	108	0.4
				138791	6	270	98	0.362963
				138823	10	270	106	0.392593
				138832	8	270	90	0.333333
				138923	31	270	106	0.392593
				139093	6	270	94	0.348148
				139095	9	270	72	0.266667
				139151	12	270	92	0.340741
				139188	221	270	108	0.4
				139236	10	270	92	0.340741
				139307	27	270	106	0.392593
				139448	13	270	84	0.311111
				139527	38	270	48	0.177778
				139540	24	270	102	0.377778
				139678	8	270	38	0.140741
				139787	8	270	66	0.244444
				139911	12	270	100	0.37037
				139922	66	270	108	0.4
				139977	80	270	106	0.392593
				140035	86	270	90	0.333333
				140194	10	270	40	0.148148
				140368	22	270	96	0.355556
				140398	6	270	90	0.333333
				140530	25	270	94	0.348148
				140531	11	270	108	0.4
				140543	16	270	100	0.37037
				140579	6	270	100	0.37037
				140615	34	270	108	0.4
				140701	21	270	66	0.244444
				140735	34	270	80	0.296296
				140869	13	270	100	0.37037
				140909	11	270	108	0.4
				140987	6	270	108	0.4
				140990	6	270	102	0.377778
				141081	7	270	104	0.385185
				141181	53	270	108	0.4
				141200	42	270	102	0.377778
				141241	30	270	90	0.333333
				141351	17	270	104	0.385185
				141353	13	270	92	0.340741
				141517	40	270	84	0.311111
				141522	43	270	92	0.340741
				141579	13	270	82	0.303704
				141608	10	270	66	0.244444
				141661	6	270	82	0.303704
				141706	30	270	102	0.377778
				141714	6	270	86	0.318519
				141779	97	270	84	0.311111
				141941	75	270	108	0.4
				142025	18	270	66	0.244444
				142089	13	270	108	0.4
				142110	13	270	106	0.392593
				142362	8	270	102	0.377778
				142376	7	270	86	0.318519
				142411	14	270	78	0.288889
				142429	20	270	88	0.325926
				142781	8	270	102	0.377778
				142787	12	270	106	0.392593
				142882	88	270	100	0.37037
				142979	16	270	80	0.296296
				143053	46	270	94	0.348148
				143224	22	270	90	0.333333
				143259	14	270	98	0.362963
				143328	6	270	86	0.318519
				143371	6	270	80	0.296296
				143405	10	270	84	0.311111
				143496	22	270	108	0.4
				143515	8	270	102	0.377778
				143524	4	270	98	0.362963
				143627	8	270	96	0.355556
				143652	53	270	94	0.348148
				143862	15	270	80	0.296296
				143882	24	270	64	0.237037
				143884	21	270	74	0.274074
				143903	22	270	52	0.192593
				143964	16	270	80	0.296296
				144006	7	270	98	0.362963
				144098	31	270	106	0.392593
				144228	49	270	76	0.281481
				144300	33	270	98	0.362963
				144345	67	270	108	0.4
				144348	5	270	80	0.296296
				144353	43	270	100	0.37037
				144465	63	270	106	0.392593
				144529	156	270	106	0.392593
				144547	30	270	102	0.377778
				144596	17	270	104	0.385185
				144752	2	270	108	0.4
				144962	5	270	92	0.340741
				144967	10	270	94	0.348148
				145004	14	270	76	0.281481
				145024	36	270	78	0.288889
				145035	8	270	94	0.348148
				145147	9	270	98	0.362963
				145181	44	270	98	0.362963
				145184	90	270	90	0.333333
				145185	20	270	104	0.385185
				145197	6	270	106	0.392593
				145207	10	270	108	0.4
				145245	8	270	94	0.348148
				145294	29	270	102	0.377778
				145323	6	270	102	0.377778
				145384	16	270	82	0.303704
				145447	18	270	98	0.362963
				145483	14	270	104	0.385185
				145574	15	270	104	0.385185
				145575	28	270	90	0.333333
				145615	9	270	84	0.311111
				145691	26	270	88	0.325926
				145697	59	270	108	0.4
				145708	20	270	106	0.392593
				145753	46	270	40	0.148148
				145766	31	270	80	0.296296
				145992	74	270	108	0.4
				146000	15	270	106	0.392593
				146026	45	270	76	0.281481
				146128	45	270	100	0.37037
				146277	20	270	106	0.392593
				146332	7	270	90	0.333333
				146409	15	270	78	0.288889
				146549	13	270	88	0.325926
				146590	58	270	108	0.4
				146604	7	270	104	0.385185
				146667	7	270	96	0.355556
				147128	15	270	104	0.385185
				147198	24	270	94	0.348148
				147281	30	270	70	0.259259
				147287	7	270	96	0.355556
				147322	13	270	52	0.192593
				147557	7	270	74	0.274074
				147559	100	270	104	0.385185
				147588	13	270	102	0.377778
				147612	19	270	88	0.325926
				147893	17	270	96	0.355556
				147899	6	270	90	0.333333
				147903	9	270	92	0.340741
				148023	7	270	80	0.296296
				148034	11	270	96	0.355556
				148312	11	270	74	0.274074
				148316	50	270	108	0.4
				148444	28	270	102	0.377778
				148464	6	270	94	0.348148
				148503	11	270	104	0.385185
				148521	14	270	98	0.362963
				148596	8	270	104	0.385185
				148639	14	270	106	0.392593
				148648	9	270	94	0.348148
				148755	22	270	84	0.311111
				148768	14	270	70	0.259259
				148778	16	270	100	0.37037
				148884	8	270	106	0.392593
				148965	89	270	38	0.140741
				148977	9	270	84	0.311111
				148990	6	270	72	0.266667
				149005	37	270	80	0.296296
				149057	8	270	78	0.288889
				149059	13	270	104	0.385185
				149154	8	270	108	0.4
				149218	6	270	104	0.385185
				149305	10	270	82	0.303704
				149335	22	270	76	0.281481
				149351	25	270	90	0.333333
				149549	20	270	106	0.392593
				149561	6	270	102	0.377778
				149711	25	270	30	0.111111
				149787	11	270	104	0.385185
				149808	31	270	106	0.392593
				149931	8	270	70	0.259259
				149972	22	270	88	0.325926
				150005	24	270	100	0.37037
				150011	13	270	86	0.318519
				150038	7	270	100	0.37037
				150055	20	270	86	0.318519
				150097	43	270	66	0.244444
				150170	23	270	98	0.362963
				150186	6	270	86	0.318519
				150215	12	270	86	0.318519
				150239	130	270	108	0.4
				150271	17	270	88	0.325926
				150293	15	270	98	0.362963
				150304	20	270	100	0.37037
				150315	6	270	80	0.296296
				150520	6	270	104	0.385185
				150538	20	270	108	0.4
				150549	47	270	108	0.4
				150645	8	270	104	0.385185
				150687	32	270	94	0.348148
				150720	55	270	66	0.244444
				150777	4	270	106	0.392593
				150825	7	270	82	0.303704
				150831	7	270	94	0.348148
				150854	12	270	94	0.348148
				150949	8	270	16	0.0592593
				151116	11	270	108	0.4
				151162	13	270	90	0.333333
				151175	14	270	108	0.4
				151218	28	270	90	0.333333
				151270	8	270	100	0.37037
				151313	22	270	108	0.4
				151319	10	270	108	0.4
				151341	27	270	100	0.37037
				151399	23	270	108	0.4
				151661	8	270	108	0.4
				151679	21	270	104	0.385185
				151689	14	270	100	0.37037
				151756	41	270	78	0.288889
				151765	31	270	98	0.362963
				151793	21	270	108	0.4
				151798	10	270	106	0.392593
				151853	6	270	58	0.214815
				152055	14	270	76	0.281481
				152126	37	270	108	0.4
				152209	6	270	96	0.355556
				152299	11	270	108	0.4
				152374	53	270	30	0.111111
				152400	7	270	68	0.251852
				152475	124	270	92	0.340741
				152761	6	270	98	0.362963
				152861	12	270	100	0.37037
				152960	7	270	94	0.348148
				153016	8	270	108	0.4
				153038	31	270	104	0.385185
				153090	24	270	82	0.303704
				153211	63	270	92	0.340741
				153251	8	270	64	0.237037
				153277	7	270	108	0.4
				153337	39	270	70	0.259259
				153344	53	270	104	0.385185
				153345	6	270	102	0.377778
				153362	8	270	54	0.2
				153428	7	270	56	0.207407
				153575	68	270	106	0.392593
				153618	21	270	104	0.385185
				153650	11	270	48	0.177778
				153718	6	270	104	0.385185
				153757	9	270	94	0.348148
				153818	24	270	102	0.377778
				153819	7	270	108	0.4
				153826	23	270	108	0.4
				154004	11	270	90	0.333333
				154186	25	270	106	0.392593
				154188	16	270	106	0.392593
				154241	9	270	58	0.214815
				154242	6	270	88	0.325926
				154363	17	270	98	0.362963
				154379	218	270	62	0.22963
				154429	25	270	106	0.392593
				154431	29	270	70	0.259259
				154444	6	270	78	0.288889
				154445	12	270	104	0.385185
				154486	14	270	98	0.362963
				154490	7	270	100	0.37037
				154536	29	270	96	0.355556
				154599	11	270	82	0.303704
				154640	6	270	106	0.392593
				154671	28	270	88	0.325926
				154786	82	270	82	0.303704
				154843	18	270	108	0.4
				155380	8	270	88	0.325926
				155394	9	270	86	0.318519
				155471	17	270	94	0.348148
				155538	6	270	108	0.4
				155604	63	270	82	0.303704
				155614	10	270	102	0.377778
				155684	6	270	58	0.214815
				155717	6	270	78	0.288889
				155765	47	270	100	0.37037
				155766	19	270	86	0.318519
				156163	14	270	104	0.385185
				156190	10	270	96	0.355556
				156270	13	270	108	0.4
				156297	21	270	82	0.303704
				156354	26	270	84	0.311111
				156423	7	270	46	0.17037
				156497	7	270	86	0.318519
				156523	91	270	102	0.377778
				156537	6	270	108	0.4
				156563	7	270	104	0.385185
				156659	43	270	102	0.377778
				156730	6	270	100	0.37037
				156734	17	270	86	0.318519
				156857	31	270	76	0.281481
				157206	6	270	100	0.37037
				157269	100	270	92	0.340741
				157483	17	270	90	0.333333
				157485	8	270	62	0.22963
				157517	22	270	104	0.385185
				157537	89	270	108	0.4
				157558	6	270	74	0.274074
				157568	12	270	90	0.333333
				157673	12	270	72	0.266667
				157741	8	270	108	0.4
				157835	6	270	102	0.377778
				158115	6	270	102	0.377778
				158172	6	270	84	0.311111
				158192	26	270	94	0.348148
				158283	27	270	96	0.355556
				158285	18	270	96	0.355556
				158371	26	270	108	0.4
				158405	8	270	108	0.4
				158456	45	270	88	0.325926
				158552	10	270	102	0.377778
				158578	7	270	82	0.303704
				158601	55	270	104	0.385185
				158633	7	270	98	0.362963
				158658	7	270	102	0.377778
				158774	41	270	104	0.385185
				158781	28	270	92	0.340741
				158914	11	270	60	0.222222
				158921	40	270	84	0.311111
				159009	51	270	100	0.37037
				159116	11	270	62	0.22963
				159133	9	270	100	0.37037
				159325	71	270	108	0.4
[truncated: 3,119 more rows]
