# Supplementary material for: Conservation genetics and potential geographic distribution modeling of Corybas taliensis, a small ‘sky Island’ orchid species in China
Source: BMC Plant Biol. 2024 Jan 2;24:11. doi: 10.1186/s12870-023-04693-y (PMC10759615; doi:10.1186/s12870-023-04693-y)
Supplement: Supplementary file 8 — Supplementary Material 8 [file 12870_2023_4693_MOESM8_ESM.xlsx]

## Sheet: Table S5
Table S5 Summary of Risk of non-Adaptedness of each sampling location in 2030 and 2090 under SSP126 and SSP585 scenarios, respectively calculated for SSP126 and SSP585 in 2030 and 2090 for each of the used sampling sites
Model/Time	SSP126/2030				SSP126/2090				SSP585/2030				SSP585/2090
Covar	bio2(°C)	bio1(°C)	bio17(mm)	average	bio2(°C)	bio1(°C)	bio17(mm)	average	bio2(°C)	bio1(°C)	bio17(mm)	average	bio2(°C)	bio1(°C)	bio17(mm)	average
#SNPs	199	153	150		199	153	150		199	153	150		199	153	150
PG	0.0205959	0.0894388	0.00861138	0.0395487	0.0205959	0.11218	0	0.0442587	0.0336064	0.0953374	0.00861138	0.0458517	0.0466171	0.178563	0.00861138	0.0779303
DJ	0.00536253	0.0103266	0.0212857	0.012325	0.0178947	0.0374686	0	0.0184544	0.00536253	0.0135042	0.0298855	0.0162508	0.102338	0.163036	0.0212857	0.0955532
ZR	0.00542538	0.0405284	0.00430569	0.0167532	0.0290755	0.00733784	0	0.0121378	0.017706	0.0309099	0.00430569	0.0176405	0.0993592	0.11547	0.00430569	0.073045
PM	0.00650526	0.0187054	0.0385478	0.0212528	0.00650526	0.00201315	0.0215125	0.0100103	0.00650526	0.0152523	0.0427913	0.0215163	0.00650359	0.0851769	0.0343043	0.0419949
TC	0.00542548	0.0320666	0.046819	0.0281037	0.00542548	0.051104	0.0213825	0.0259707	0.00542548	0.0350952	0.0425133	0.027678	0.00542548	0.167957	0.0382076	0.0705301
EY	0.0314151	0.0686155	0.0172049	0.0390785	0.0314151	0.0894768	0	0.0402973	0.0314151	0.0747377	0.0172049	0.0411193	0.0444258	0.188678	0.00861138	0.0805719
GZ	0.0432096	0.0812637	0.00861138	0.0443616	0.0323763	0.11315	0.0190075	0.0548445	0.0323763	0.0812637	0.0215058	0.0450486	0.0432096	0.203504	0.0086106	0.085108
MT	0.0312653	0.0583722	0	0.0298792	0.06851	0.0893628	0.0128342	0.0569023	0.0558391	0.0652248	0.00430569	0.0417899	0.179667	0.242849	0.017121	0.146545
CS	0.00757547	0.013283	0.00853727	0.00979858	0.00757547	0.0372428	0.00861138	0.0178099	0.00757547	0.0201237	0.00430569	0.0106683	0.00542541	0.124576	0.00430569	0.044769
Min R^2	3.20678e-05	9.74563e-07	4.39711e-06	1.24798e-05	3.20678e-05	9.74563e-07	4.39711e-06	1.24798e-05	3.20678e-05	9.74563e-07	4.39711e-06	1.24798e-05	3.20678e-05	9.74563e-07	4.39711e-06	1.24798e-05
Max R^2	0.650801	0.866482	0.362335	0.626539	0.650801	0.866482	0.362335	0.626539	0.650801	0.866482	0.362335	0.626539	0.650801	0.866482	0.362335	0.626539
Average R^2	0.139542	0.180792	0.0524402	0.124258	0.139542	0.180792	0.0524402	0.124258	0.139542	0.180792	0.0524402	0.124258	0.139542	0.180792	0.0524402	0.124258
Note: bio2, mean diurnal range; bio1, annual mean temperature; bio17, precipitation of driest quarter.
