# Supplementary material for: Conservation genetics and potential geographic distribution modeling of Corybas taliensis, a small ‘sky Island’ orchid species in China
Source: BMC Plant Biol. 2024 Jan 2;24:11. doi: 10.1186/s12870-023-04693-y (PMC10759615; doi:10.1186/s12870-023-04693-y)
Supplement: Supplementary file 9 — Supplementary Material 9 [file 12870_2023_4693_MOESM9_ESM.xlsx]

## Sheet: Table S7
Table S7 The change of predicted suitable habitat area in 2030 and 2090 under SSP126 and SSP585 scenarios, respectively
	period	unsuitable	low suitable/km²	moderate suitable/km²	highly suitable/km²
	current	840.14	116.82	4.86	0.48
ssp126	2030	828.44	128.61	4.72	0.53
	2090	830.6	126.47	4.81	0.41
ssp585	2030	829.32	128.05	4.47	0.45
	2090	814.33	142.95	4.57	0.45
