# Supplementary material for: Conservation genetics and potential geographic distribution modeling of Corybas taliensis, a small ‘sky Island’ orchid species in China
Source: BMC Plant Biol. 2024 Jan 2;24:11. doi: 10.1186/s12870-023-04693-y (PMC10759615; doi:10.1186/s12870-023-04693-y)
Supplement: Supplementary file 10 — Supplementary Material 10 [file 12870_2023_4693_MOESM10_ESM.xlsx]

## Sheet: Table S4
Table S4 The analysis of molecular variance (AMOVA) among genetic groups from PCA analysis (HM, HD and SG) and Structure by Bayesian cluster analysis (HM, MT, YN and SG)
Source variation	Sum squares	Variance of components	Percentage of variation	FST
	PCA/Structure	PCA/Structure	PCA/Structure	PCA/Structure
Among groups	0.074/0.054	0.00026/-0.00009	0.67/-0.23	-0.0132/-0.01597
Among populations within groups	0.097/0.117	0.00077/-0.00053	-1.99/-1.37
Within populations	10.233/10.233	0.03921/0.03921	101.32/ 101.60
Total	10.404/10.404	0.03870/0.03859
